# Supplementary material for: Comparative Genomic Analysis Revealed Distinct Molecular Components and Organization of CO2-Concentrating Mechanism in Thermophilic Cyanobacteria
Source: Front Microbiol. 2022 May 6;13:876272. doi: 10.3389/fmicb.2022.876272 (PMC9120777; doi:10.3389/fmicb.2022.876272)
Supplement: Supplementary file 3 [file Table_2.xlsx]

## Sheet: Sheet1
Supplemetary Table 2 Accession numbers of genes involved in CCM of thermophilic cyanobacteira studied. The underscored strains indicated that their genomes were annotated by RAST and the accession numbers here referred to the numbers in supplemetary Table 1.
Strain	ndhD4	ndhF4	cupB	ndhD3	ndhF3	cupA	BicA1	BicA2	SbtA	SbtB	cmpA	cmpB	cmpC	cmpD	nrtA	nrtB	nrtC	nrtD	ccmK1	ccmK2	ccmK3	ccmK4	ccmL	ccmM	ccmN	ccmO	ccmP	rbcL	rbcS	rbcX	ccaA	ecaB
Leptodesmis sichuanensis A121	A121.4684	A121.4683	A121.4685	A121.5061	A121.5060	A121.5062	A121.510	nf	nf	nf	A121.1807	A121.1808	A121.1809	A121.1810	A121.3517	A121.3518	A121.3519	A121.3520	A121.4681	A121.4682	A121.4369	A121.4368	A121.4680	A121.4679	A121.4678	A121.4677	A121.4503	A121.3820	A121.3822	A121.3821	A121.4427	A121.4663
Leptolyngbya sp. JSC-1	JSC-1.4630	JSC-1.4629	JSC-1.4631	JSC-1.5319	JSC-1.5318	JSC-1.5320	JSC-1.6000	nf	JSC-1.3981	JSC-1.3982	JSC-1.5298	JSC-1.5297	JSC-1.5296	JSC-1.5295	JSC-1.1467	JSC-1.1466	JSC-1.1465	JSC-1.1464	JSC-1.4626	JSC-1.4627	JSC-1.290	JSC-1.289	JSC-1.4625	JSC-1.4623	JSC-1.4622	JSC-1.4621	JSC-1.112	JSC-1.71	JSC-1.69	JSC-1.70	JSC-1.4436	JSC-1.3992
Thermolotusia sichuanensis E412	QZZ22964	QZZ22965	QZZ22963	QZZ19025	QZZ19026	QZZ19024	QZZ22158	QZZ23422	nf	nf	QZZ21664	QZZ21665	QZZ21666	QZZ21667	QZZ18671	QZZ18670	QZZ18669	QZZ18668	QZZ22967	QZZ22966	QZZ20188	QZZ20187	QZZ22968	QZZ22969	QZZ22970	QZZ22971	QZZ20887	QZZ19450	QZZ19452	QZZ19451	QZZ20993	QZZ20785
Thermoleptolyngbya sp. O-77	O-77.574	O-77.572	O-77.575	O-77.5360	O-77.5361	O-77.5359	O-77.2862	nf	O-77.3333	O-77.3331	O-77.1765	O-77.1764	O-77.1763	O-77.1762	O-77.4834	O-77.4835	nf	O-77.4838	O-77.567	nf	O-77.2960	O-77.2961	O-77.566	O-77.564	O-77.563	O-77.562	O-77.2582	O-77.1507	O-77.1509	O-77.1508	O-77.3895	O-77.1839
Thermoleptolyngbya sichuanensis A183	QKD83998	QKD83999	QKD83997	QKD83910	QKD83909	QKD83911	QKD81024	QKD84875	QKD82442	QKD82443	nf	nf	nf	nf	QKD83981	QKD83982	QKD83983	QKD83984	QKD84000	nf	QKD81271	QKD84742	QKD84001	QKD84002	QKD84003	QKD84004	QKD81276	QKD82806	QKD82804	QKD82805	QKD81880	nf
Synechococcus lividus PCC-6715	PCC6715.2093	PCC6715.2092	PCC6715.2094	PCC6715.2145	PCC6715.2147	PCC6715.2143	PCC6715.1413	nf	PCC6715.368	PCC6715.369	nf	nf	nf	nf	PCC6715.2081	PCC6715.2082	PCC6715.2083	PCC6715.2084	PCC6715.923	PCC6715.922	nf	nf	PCC6715.924	PCC6715.925	PCC6715.926	PCC6715.1401	PCC6715.1284	PCC6715.1732	PCC6715.1734	PCC6715.1733	nf	PCC6715.640
Thermostichus sp. 60AY4M2	PIK94012	PIK94013	PIK94011	PIK94768	PIK94767	PIK94769	PIK94162	nf	nf	nf	PIK94592	PIK94593	PIK94594	PIK94595	PIK94792	PIK94791	PIK94790	PIK94789	PIK94000	PIK94001	nf	nf	PIK93999	PIK93998	PIK93997	PIK93996	PIK94886	PIK94339	PIK94337	PIK94338	nf	nf
Thermostichus sp. 63AY4M2	PIK87300	PIK87301	PIK87299	PIK85709	PIK85708	PIK85710	PIK85122	nf	nf	nf	PIK85644	PIK85643	PIK85642	PIK85641	PIK85732	PIK85731	PIK85730	PIK85729	PIK87288	PIK87289	nf	nf	PIK87287	PIK87286	PIK87285	PIK87284	PIK85825	PIK85296	PIK85294	PIK85295	nf	nf
Thermostichus sp. 65AY6A5	PIK88223	PIK88224	PIK88222	PIK88970	PIK88969	PIK88971	PIK88372	nf	nf	nf	PIK88792	PIK88793	PIK88794	PIK88795	PIK88994	PIK88993	PIK88992	PIK88795	PIK88211	PIK88212	nf	nf	PIK88210	PIK88209	PIK88208	PIK88207	PIK89086	PIK88549	PIK88547	PIK88548	nf	nf
Thermostichus sp. 65AY6Li	PIK92655	PIK92656	PIK92654	PIK91055	PIK91054	PIK91056	PIK92804	nf	nf	nf	PIK90850	PIK90851	PIK90852	PIK90853	PIK91078	PIK91077	PIK91076	PIK91075	PIK92643	PIK92644	nf	nf	PIK92642	PIK92641	PIK92640	PIK92639	PIK91175	PIK92981	PIK92979	PIK92980	nf	nf
Thermostichus sp. JA-2-3Ba2-13	ABD02767	ABD02768	ABD02766	ABD03796	ABD03795	ABD03797	ABD02573	nf	nf	nf	ABD01594	ABD01593	ABD01592	ABD01591	ABD01036	ABD01037	ABD01038	ABD01039	ABD02753	ABD02754	nf	nf	ABD02752	ABD02751	ABD02750	ABD02749	ABD01543	ABD03511	ABD03509	ABD03510	nf	nf
Thermostichus sp. JA-3-3Ab	ABC99757	ABC99756	ABC99758	ABC98853	ABC98854	ABC98852	ABC99583	nf	nf	nf	ABC99096	ABC99095	ABC99094	ABC99093	ABC98828	ABC98829	ABC98830	ABC98831	ABC99773	ABC99772	nf	nf	ABC99774	ABC99775	ABC99776	ABC99777	ABC98713	ABC99380	ABC99382	ABC99381	nf	nf
Thermosynechococcus elongatus BP-1	BAC09677	BAC09676	BAC09678	BAC08457	BAC08456	BAC08458	nf	BAC09698	nf	nf	BAC09552	BAC09553	BAC09554	BAC09555	BAC08902	BAC08903	BAC08904	BAC08905	BAC08498	BAC08499	nf	nf	BAC08497	BAC08496	BAC08495	BAC08700	BAC07863	BAC09058	BAC09056	BAC09057	nf	nf
Thermosynechococcus elongatus E542	E542.1375	E542.1374	E542.1376	E542.905	E542.906	E542.904	nf	E542.1394	E542.2014	E542.2013	nf	nf	nf	nf	E542.2474	E542.2475	E542.2476	E542.2477	E542.860	E542.859	nf	nf	E542.861	E542.862	E542.863	E542.432	E542.1137	E542.2196	E542.2198	E542.2197	nf	nf
Thermosynechococcus sp. CL-1	QEQ00626	QEQ00625	QEQ00627	QEQ00097	QEQ00096	QEQ00098	nf	QEQ00644	QEQ01193	QEQ01192	QEQ00485	FFX45_03220	QEQ00484	QEQ00483	QEQ01557	QEQ01556	QEQ01555	QEQ01554	QEQ00138	QEQ00139	nf	nf	QEQ00137	QEQ00136	QEQ00135	QEQ02101	QEQ00010	QEQ01317	QEQ01315	QEQ01316	nf	nf
Thermosynechococcus sp. TA-1	QSF50493	QSF48317	QSF48318	QSF50047	QSF50046	QSF50048	nf	QSF48338	nf	QSF48912	nf	nf	nf	nf	QSF49660	QSF49661	QSF49662	QSF49663	QSF50296	QSF50295	nf	nf	QSF50297	QSF50298	QSF50299	QSF49158	QSF49315	QSF49036	QSF49034	QSF49035	nf	nf
Thermosynechococcus vulcanus NIES-2134	BAY52871	BAY52872	BAY52870	BAY51397	BAY51396	BAY51398	nf	BAY52852	nf	nf	BAY52992	BAY52991	BAY52990	BAY52989	BAY51215	BAY51216	BAY51217	BAY51218	BAY51441	BAY51442	nf	nf	BAY51440	BAY51439	BAY51438	BAY52242	BAY52358	BAY51013	BAY51011	BAY51012	nf	nf
nf: not found
