# Supplementary material for: Comparative Genomic Analysis Revealed Distinct Molecular Components and Organization of CO2-Concentrating Mechanism in Thermophilic Cyanobacteria
Source: Front Microbiol. 2022 May 6;13:876272. doi: 10.3389/fmicb.2022.876272 (PMC9120777; doi:10.3389/fmicb.2022.876272)
Supplement: Supplementary file 4 [file Table_3.xlsx]

## Sheet: Sheet1
Supplementary TABLE 3 Summary of ANI (Average Nucleotide Identity), AAI (Average Amino acid Identity) and percentage of conserved proteins (POCP) between strain PCC 6715 and its related strains.
Species	PCC 6715
	ANI	AAI	POCP
Thermostichus sp. JA-2-3Ba	0.7213	0.5429	0.493
Thermostichus sp. JA-3-3Ab	0.7388	0.5472	0.497
Thermosynechococcus elongatus BP-1	0.7724	0.8031	0.833837
Thermosynechococcus elongatus E542	0.7744	0.8105	0.835591
Thermosynechococcus sp. CL-1	0.7728	0.8129	0.838258
Thermosynechococcus sp. TA-1	0.774	0.8096	0.840232
Thermosynechococcus vulcanus NIES-2134	0.7713	0.8023	0.83393
